# Supplementary material for: Measuring student motivation on the use of a mobile assisted grammar learning tool
Source: PLoS One. 2020 Aug 28;15(8):e0236862. doi: 10.1371/journal.pone.0236862 (PMC7454966; doi:10.1371/journal.pone.0236862)
Supplement: S1 File — (ZIP) [file pone.0236862.s001.zip]

Archive with 12 entries (12 files):
- Latex_Source_File/fig1.png
- Latex_Source_File/fig2.png
- Latex_Source_File/fig3_a.png
- Latex_Source_File/fig3_b.png
- Latex_Source_File/fig3_c.png
- Latex_Source_File/main.tex
- Latex_Source_File/plos2015.bst
- Latex_Source_File/PLOSlogo.png
- Latex_Source_File/PLOSlogos.png
- Latex_Source_File/PLOS-logos.png
- Latex_Source_File/PLOS-Submission.eps
- Latex_Source_File/PLOS-Submission-eps-converted-to.pdf
